# Supplementary material for: Computational Analyses and Challenges of Single-cell ATAC-seq
Source: Genomics Proteomics Bioinformatics. 2025 Nov 21;23(6):qzaf115. doi: 10.1093/gpbjnl/qzaf115 (PMC12753137; doi:10.1093/gpbjnl/qzaf115)
Supplement: qzaf115_Supplementary_Data [file qzaf115_supplementary_data.zip]

Archive with 3 entries (3 files):
- Table S1.xlsx
- Table S2.xlsx
- Supplementary material captions.docx
