# Supplementary material for: Computational Analyses and Challenges of Single-cell ATAC-seq
Source: Genomics Proteomics Bioinformatics. 2025 Nov 21;23(6):qzaf115. doi: 10.1093/gpbjnl/qzaf115 (PMC12753137; doi:10.1093/gpbjnl/qzaf115)
Supplement: qzaf115_Supplementary_Data [file qzaf115_supplementary_data.zip › Table S1.xlsx]

## Sheet: tools
Table S1 A curated summary of representative scATAC-seq analysis packages
Tool	Cellranger-ATAC	MAESTRO	scATAC-pro	cisTopic	chromVAR	ArchR	snapATAC	Signac	Scasat	Cicero	EpiScanpy	Destin	scABC	scOpen	SCRAT	scATACpipe	APEC	RA3	scVI/PeakVI
Programming language	Shell	Shell, Python, R	Shell, R	R	R	R	Python, R	R	Python, R	R	Python	R	R	Python	R, Web	Python, Web	Python, R, Shell	R	Python, R
Supported single cell platform	10X Genomics	10X Genomics, Combinatorial indexing-based	10X Genomics, Combinatorial indexing-based	Fluidigm C1, Combinatorial indexing-based		10x Genomics, Bio-Rad droplet, combinatorial indexing, Fluidigm C1 system	10x Genomics		Fluidigm C1	Combinatorial indexing-based	10x Genomics			10X Genomics		10x Genomics	Combinatorial indexing-based	10X Genomics
Built-in organism	huamn(GRCh38), mouse(mm10)	human, mouse	human, mouse	human, mouse	human, mouse	human, mouse	human, mouse	human, mouse	human, mouse	human	human, mouse	human, mouse	human, mouse	human, mouse	human, mouse	Any organims with annotated genomes	human, mouse	human, mouse	human,mouse
Preprocessing:
Cell calling/barcode processing	Demultiplexing, Adaptor trimming	Demultiplexing, Cell barcode correction	Demultiplexing, Adaptor trimming				Demultiplexing		Adaptor trimming			demultiplexing, Adaptor trimming				Demultiplexing, Cell barcode correction, Adaptor trimming	Adaptor trimming
Alignment	BWA-MEM	BWA, minimap2, chromap	BWA-MEM				BWA		Bowtie2	Bowtie2		O				Chromap	Bowtie2
Peak calling	O	MACS2	MACS2				MACS2	MACS2	MACS2	MACS2		O		O		O	MACS2	O
Quality control		O	O			O	O	O	O		O					O	O
Data matrix	Peak-based matrix	Peak-based matrix	Peak-based matrix	Peak-based matrix	Motif-based matrix	Peak-based matrix	Bin-based matrix	Peak-based matrix	Peak-based matrix	Peak-based matrix	Matrices for genomic annotation of interest(Peaks, windows, enhancers)	Peak-based matrix	Peak-based matrix	Peak-based matrix	Matrics for genomic annotation of interested(motif, gene, gene set)	Bin-based matrix	Peak-based matrix	Peak-based matirx	Peak-based matrix
Multiplet detection and removal			O			O	O		O					O(ArchR)		O	O
Batch effect removal	O						O (Harmony)		O		O(BBKNN)			O(Harmony)		O			O
Cleavage bias correction					O
Data transformation	Normalization	Binarization, Normalization, TF-IDF	TF-IDF, Log-transfrom with regression	Binarization	O (only count for GC bias)	Missing data imputation	Binarization, Normalization	TF-IDF	Binarization	Binarization, TF-IDF	Binarization, Normalization	Binarization		Binarization, TF-IDF	Normalization		Normalization	TF-IDF	Binarization
Dimension Reduction	PCA, LSA, PLSA	PCA, LSI, SVD	PCA, LSI, LDA	LDA	PCA	iterative LSI	PCA, LDM, Diffusion maps	PCA, LSI	MDS	DDRTree	LSI, PCA	weighted PCA		NMF, PCA	PCA	iterative LSI		PCA	Latent representation
Clustering	K-means, graph-based clustering	Luovain, DBSCAN, K-medoid	Luovain, SNN, kmeans	Hierarchical	Hierarchical		Louvain	Louvain	K-medoids	K-means	Louvain, Leidan	K-means	weighted K-medoids	K-medoids, hierarchical	Hierarchical; k-means; DBSCAN	Louvain	Louvain	Louvain	KNN
Embeddings and visualization	tSNE, UMAP	UMAP	tSNE, UMAP	tSNE, UMAP	tSNE	tSNE, UMAP	tSNE, UMAP	UMAP	tSNE	tSNE	tSNE, UMAP	tSNE		tSNE, UMAP	tSNE	tSNE	tSNE	tSNE, UMAP	UMAP
Downstream analysis:
Gene regulation scores		O				O	O	O
Cell type annotation		O	O		O	O	O	O			O			O	O	O			O
Differential accessible region	O	O	O		O	O	O	O	O	O	O	O		O	O	O	O	O	O
Motif enrichment analysis	O	O	O	O	O	O	O	O	O	O		O		O		O	O	O
Cistrome enrichment analysis		O
TF footprinting analysis			O			O		O						O		O
Trajectory and pseudo-time analysis						O		O		O				O		O	O	O
Co-accessibilities and linking accessibilities						O		O	O	O	O			O		O	O
Integration with other single-cell assays
with spatial omics																			O
with unmatched scRNA-seq data		O				O	O	O		O						O
with multi-omics data from the same cells								O									O
AI/ML analysis:
AI toolkit																			O
Other analysis:
Interactive visualizaiton			O						O
Documentation link	https://support.10xgenomics.com/single-cell-atac/software/pipelines/latest/output/summary#sample	https://github.com/liulab-dfci/MAESTRO	https://github.com/wbaopaul/scATAC-pro	https://github.com/aertslab/cisTopic	https://greenleaflab.github.io/chromVAR/articles/Introduction.html	https://www.archrproject.com/	https://github.com/r3fang/SnapATAC	https://stuartlab.org/signac/	https://github.com/ManchesterBioinference/Scasat	https://cole-trapnell-lab.github.io/cicero-release/docs_m3/	https://episcanpy.readthedocs.io/en/latest/	https://github.com/urrutiag/destin	https://github.com/SUwonglab/scABC	https://github.com/CostaLab/scopen	https://github.com/zji90/SCRAT	https://github.com/hukai916/scATACpipe	https://github.com/QuKunLab/APEC	https://github.com/cuhklinlab/RA3	https://scvi-tools.org/
