# Supplementary material for: Computational Analyses and Challenges of Single-cell ATAC-seq
Source: Genomics Proteomics Bioinformatics. 2025 Nov 21;23(6):qzaf115. doi: 10.1093/gpbjnl/qzaf115 (PMC12753137; doi:10.1093/gpbjnl/qzaf115)
Supplement: qzaf115_Supplementary_Data [file qzaf115_supplementary_data.zip › Table S2.xlsx]

## Sheet: database
Table S2 A curated summary of scATAC-seq databases
Name	URL	Scope	Database scope	Data type	Species	Database description	Reference	PMID	DOI
CATlas (Cis-element Atlas)	https://decoder-genetics.wustl.edu/catlas/index.php		General	Processed	Human, Mouse, Rhesus macaque, Marmoset, Fruit fly	Comprehensive atlas for regulatory elements and functional annotations
CellxGene	https://cellxgene.cziscience.com/	Multi-omics	General	Processed	Human, Mouse	Use filters to find ATAC-seq datasets, 20 studies, 80 datasets	CZ CELLxGENE Discover: a single-cell data platform for scalable exploration, analysis and modeling of aggregated data - PubMed	39607691	10.1101/2021.04.05.438318
scATAC.Explorer	https://www.bioconductor.org/packages/release/data/experiment/vignettes/scATAC.Explorer/inst/doc/scATAC.Explorer.html		General	Processed	Multiple	scATAC.Explorer (Single Cell ATAC-seq Explorer) is a curated collection of publicly available scATAC-seq datasets. 80 samples.
scMMO-atlas	https://www.biosino.org/scMMO-atlas/		General	Processed	Human,Mouse	A comprehensive repository for single-cell multimodal omics data, covering gene expression, chromatin accessibility, proteins and a variety of other omics data. 39 datasets.	scMMO-atlas: a single cell multimodal omics atlas and portal for exploring fine cell heterogeneity and cell dynamics - PubMed	39315707	10.1093/nar/gkac962
scPerturb	https://projects.sanderlab.org/scperturb/		General	Processed	Human, Mouse	scPerturb.org is a resource of standardized datasets reporting targeted perturbations with single-cell readouts and to facilitate the development and benchmarking of computational approaches in system biology. 3 studies.	scPerturb: harmonized single-cell perturbation data - PubMed	38279009
Single Cell Portal (Broad Institute)	https://singlecell.broadinstitute.org/single_cell	Multi-omics	General	Processed	Multiple	SCP enables data sharing, supports dynamic results visualization, and facilitates scientific exploration across a large repository of single-cell datasets. 21 studies.	Single Cell Portal: an interactive home for single-cell genomics data - PubMed	37502904	10.1093/nar/gkae821
STOmics DB	https://db.cngb.org/stomics/		General	Processed	Human, Mouse	Spatial Transcript Omics DataBase (STOmics DB) is a comprehensive repository of literature and Datasets related to spatial transcriptomics topics, and provides convenient tools for Data analysis, search and visualization. 2 studies.	STOmicsDB: a comprehensive database for spatial transcriptomics data sharing, analysis and visualization - PubMed	37953328	10.1038/s41592-023-02144-y
Human Cell Atlas (HCA)	https://data.humancellatlas.org/	Multi-omics	General	Raw + Processed	Human	Includes scRNA-seq and some scATAC-seq datasets, 36 studies	[1810.05192v1] The Human Cell Atlas White Paper		10.1101/2023.07.13.548886
NeMO Archive	https://nemoarchive.org/	Neuroscience-focused	General	Raw + Processed	Human, Mouse,Marmoset	The Neuroscience Multi-Omic Archive (NeMO Archive) serves as the primary repository and point of access for genomic data from the BRAIN initiative and several other brain research projects.	The Neuroscience Multi-Omic Archive: a BRAIN Initiative resource for single-cell transcriptomic and epigenomic data from the mammalian brain - PubMed	36318260	10.1093/nar/gkad933
AgeAnno	https://relab.xidian.edu.cn/AgeAnno/#/		Specific	Processed	Human	AgeAnno is a comprehensive and curated database, aiming to provide comprehensive characterizations for aging-related genes across diverse tissue-cell types in human by using single-cell RNA and ATAC sequencing data (scRNA and scATAC). 50 samples from 6 public resources.	AgeAnno: a knowledgebase of single-cell annotation of aging in human - PubMed	36200838	10.1093/nar/gkac847
CASHeart	https://health.tsinghua.edu.cn/casheartdb/main.php		Specific	Processed	Human	A cardiac single-cell chromatin accessibility database.6 studies.	https://onlinelibrary.wiley.com/doi/full/10.1002/qub2.90		10.1002/qub2.90
gEAR	https://umgear.org/index.html		Specific	Processed	Human,Mouse,Marmoset,Rat,Chicken,Zebrafish	The gEAR portal provides a single platform for data deposition, display, analysis and interrogation, with a focus on allowing users to customize the site and their own data displays.	gEAR: Gene Expression Analysis Resource portal for community-driven, multi-omic data exploration - PubMed	34172972	10.1038/s41592-021-01200-9
scATAC-Ref	https://bio.liclab.net/scATAC-Ref/home		Specific	Processed	Human, Mouse, Zebrafish, Corn and Thale cress	scATAC-Ref provides a large-scale resource of scATAC-seq data with known cell labels in five species. 23 studies.	scATAC-Ref: a reference of scATAC-seq with known cell labels in multiple species - PubMed	37897340	10.1093/nar/gkad924
scBlood	https://bio.liclab.net/scBlood		Specific	Processed	Human, Mouse	This database covers changes in blood cells in various disease states and tissues of human and mouse. The current version of scBlood documents a total of 1223,154 cells from 377 high-quality scATAC-seq samples of 32 GSE studies.	scBlood: A comprehensive single-cell accessible chromatin database of blood cells - PubMed	39050785	10.1016/j.csbj.2024.06.015
scCancerExplorer	https://bianlab.cn/scCancerExplorer/home		Specific	Processed	Human	scCancerExplorer is a comprehensive platform to explore the single-cell multi-omics data for human pan-cancer.13 studies.	scCancerExplorer: a comprehensive database for interactively exploring single-cell multi-omics data of human pan-cancer - PubMed	39558175	10.1093/nar/gkae1100
scImmOmics	https://bio.liclab.net/scImmOmics/home		Specific	Processed	Human,Mouse, Zebrafish	A comprehensive, manually curated single-cell multi-omics immune database with known cell labels in multi-species. 10 studies.	scImmOmics: a manually curated resource of single-cell multi-omics immune data - PubMed	39494524	10.1093/nar/gkab1032
scMoresDB	http://liwzlab.ifr.fidt.top:61010/scmoresdb/#/Home		Specific	Processed	Human	A comprehensive database of single-cell multi-omics data for human respiratory diseases. 2 studies.	scMoresDB: A comprehensive database of single-cell multi-omics data for human respiratory system - PubMed	38617561	10.1093/nar/gkae985
scEnhancer	http://enhanceratlas.net/		Specific	Specifically processed	Human, Mouse,Fruit fly	The database provides single-cell enhancer annotation in three species, including human (hg19), mouse (mm9), and fly (dm3).It contains 50 861 554, 11 458 766 and 1 338 280 enhancer–ṇpromoter connections involving 3 905 212, 942 549 and 94 542 promoters, 11 373 862, 2 694 616 and 459 298 enhancers across 543, 185 and 47 tissue/cell types in human, mouse and fruit fly, respectively.	scEnhancer: a single-cell enhancer resource with annotation across hundreds of tissue/cell types in three species - PubMed	34761274	10.1016/j.isci.2024.109567
Mouse ATAC Atlas	https://atlas.gs.washington.edu/mouse-atac/		Specific, project-based	Raw+Processed	Mouse	An atlas of chromatin accessibility in mouse at single cell resolution	A Single-Cell Atlas of In Vivo Mammalian Chromatin Accessibility - PubMed	30078704	10.1016/j.cell.2018.06.052
Brain Knowledge Platform	Brain Knowledge Platform		Specific	Processed?	Multiple	Brain Knowledge Platform (BKP) provides research teams an integrated platform of massive multiplexed datasets, rigorous taxonomies and atlases, genetic tools, scalable computing, cutting-edge machine learning (ML) / artificial intelligence (AI), and intuitive visualization and analysis apps. 28 studies.
			General: Includes a variety of publicly available datasets. Specific: Focused on a certain organism, tissue, or research purpose (e.g., perturbation studies), and may include scATAC-seq as well as other data types. Project-based: All datasets are derived from a single project or study.

## Sheet: Sheet2
Name	URL	Scope	Database Type	Data Type	Species	Notes	Reference
GEO (Gene Expression Omnibus)	https://www.ncbi.nlm.nih.gov/geo/	General	General	Raw + Processed	Multiple	Search 'scATAC-seq'; includes wide variety of studies
SRA (Sequence Read Archive)	https://www.ncbi.nlm.nih.gov/sra	General	General	Raw	Multiple	Use advanced filters to find ATAC-seq, scATAC-seq
ArrayExpress	https://www.ebi.ac.uk/arrayexpress/	General	General	Raw + Processed	Multiple	Ontology search helps locate scATAC-seq studies
Single Cell Portal (Broad Institute)	https://singlecell.broadinstitute.org/single_cell	Multi-omics	General	Processed	Human, Mouse	Search for datasets labeled 'ATAC-seq', 24 studies	https://singlecell.broadinstitute.org/single_cell?type=study&page=1&facets=library_preparation_protocol%3AEFO_0030059%7CEFO_0010891%7CEFO_0008925
CellxGene	https://cellxgene.cziscience.com/	Multi-omics	General	Processed	Human, Mouse	Use filters to find ATAC-seq datasets, 20 studies, 80 datasets
Human Cell Atlas (HCA)	https://data.humancellatlas.org/	Multi-omics	General	Raw + Processed	Human	Includes scRNA-seq and some scATAC-seq datasets, 36 studies
NeMO Archive	https://assets.nemoarchive.org/	Neuroscience-focused	General	Raw + Processed	Human, Mouse	Includes scATAC-seq in brain-specific datasets
HTCA	https://www.htcatlas.org/	General		single-cell		HTCA is an interactive web-based healthy human single-cell transcriptome landscape, containing 19 adult tissues and their matching fetal tissues, demonstrating diverse and in-depth transcriptomics profiles of all cell types across tissues. HTCA is also a single-cell splicing variant atlas hosting isoform expression profiles of 16 adult and fetal tissues. At the same time, HTCA serves as a multi-o…	https://academic.oup.com/nar/article/51/D1/D1019/6709243
scBlood	https://bio.liclab.net/scBlood		Specific	Processed	Human, Mouse	This database covers changes in blood cells in various disease states and tissues of human and mouse. The current version of scBlood documents a total of 1223,154 cells from 377 high-quality scATAC-seq samples of 32 GSE studies.	scBlood: A comprehensive single-cell accessible chromatin database of blood cells - PMC
scEnhancer	http://enhanceratlas.net/		Specific	Processed, highly processed	Human, Mouse,Fly	The database provides single-cell enhancer annotation in three species, including human (hg19), mouse (mm9), and fly (dm3).It contains 50 861 554, 11 458 766 and 1 338 280 enhancer–ṇpromoter connections involving 3 905 212, 942 549 and 94 542 promoters, 11 373 862, 2 694 616 and 459 298 enhancers across 543, 185 and 47 tissue/cell types in human, mouse and fly, respectively.	scEnhancer: a single-cell enhancer resource with annotation across hundreds of tissue/cell types in three species | Nucleic Acids Research | Oxford Academic
scATAC.Explorer	https://www.bioconductor.org/packages/release/data/experiment/vignettes/scATAC.Explorer/inst/doc/scATAC.Explorer.html		Specific	Processed	Multiple	scATAC.Explorer (Single Cell ATAC-seq Explorer) is a curated collection of publicly available scATAC-seq datasets.
scATAC-Ref	scATAC-Ref		Specific	Processed	Human, Mouse, Danio rerio, Zea mays and Arabidopsis thaliana	scATAC-Ref provides a large-scale resource of scATAC-seq data with known cell labels in five species.	scATAC-Ref: a reference of scATAC-seq with known cell labels in multiple species | Nucleic Acids Research | Oxford Academic
Single Cell Portal	Single Cell Portal
Mouse ATAC Atlas	Mouse ATAC Atlas		Specific, project-based	Raw+Processed	Mouse	An atlas of chromatin accessibility in mouse at single cell resolution	A Single-Cell Atlas of In Vivo Mammalian Chromatin Accessibility: Cell
scPerturb (?)	https://projects.sanderlab.org/scperturb/		Specific, project-based	Raw+Processed?
CATlas (old)	http://catlas.org/catlas_hub/		General	Processed	Human, Mouse	Comprehensive atlas for regulatory elements and functional annotations
CATlas (New)	https://decoder-genetics.wustl.edu/catlas/index.php		General	Processed	Human, Mouse,Macaca mulatta, Callithrix jacchus, Drosophila melanogaster	Cis-element Atlas (CATlas), is a crowdsourcing resource that curates comprehensive reference maps of cis-regulatory elements identified from single-cell epigenetic datasets. 15 studies.
scImmOmics (seems not well maintained)	https://bio.liclab.net/scImmOmics/home		General	Processed	?	A comprehensive single-cell multi-omics immune database with known cell types.	https://academic.oup.com/nar/article/53/D1/D1162/7874851
scMoresDB	http://liwzlab.ifr.fidt.top:61010/scmoresdb/#/Home		General	Processed	Human	A comprehensive database of single-cell multi-omics data for human respiratory diseases	https://www.sciencedirect.com/science/article/pii/S2589004224007892
AgeAnno	https://relab.xidian.edu.cn/AgeAnno/#/		General	Processed	Human	AgeAnno is a comprehensive and curated database, aiming to provide comprehensive characterizations for aging-related genes across diverse tissue-cell types in human by using single-cell RNA and ATAC sequencing data (scRNA and scATAC).
scCancerExplorer	https://bianlab.cn/scCancerExplorer/multiple/epigenome-browser		General	Processed	Human	scCancerExplorer is a comprehensive platform to explore the single-cell multi-omics data for human pan-cancer.	https://academic.oup.com/nar/article/53/D1/D1526/7903385
WashU Epigenome Browser	https://epigenomegateway.wustl.edu/browser/
ENCODE	https://www.encodeproject.org/		General	Processed	Human	The ENCODE Portal, developed and maintained by the Data Coordination Center (ENCODE DCC), is the canonical source for all experimental metadata and data from ENCODE and associated projects.
4DN	https://data.4dnucleome.org/		General	Processed	10 species	A platform to search, visualize, and download nucleomics data.
Kidney Interactive Transciptomics	https://www.humphreyslab.com/SingleCell/		General	Processed	Human,Mouse	An online analyzer for kidney single cell datasets.	https://www.nature.com/articles/s41467-021-22368-w
scAGDE (?)	scAGDE		General
CellxGene	https://cellxgene.cziscience.com/		General	Processed	Human	CELLxGENE is a suite of tools that help scientists to find, download, explore, analyze, annotate, and publish single cell datasets.	https://www.biorxiv.org/content/10.1101/2023.10.30.563174v1
CASHeart	https://health.tsinghua.edu.cn/casheartdb/main.php		Specific (?)	Processed	Human	A cardiac single-cell chromatin accessibility database.
scMMO-atlas	https://www.biosino.org/scMMO-atlas/		General	Processed	Human,Mouse	A comprehensive repository for single-cell multimodal omics data, covering gene expression, chromatin accessibility, proteins and a variety of other omics data.	https://academic.oup.com/nar/article/53/D1/D1186/7771567
scMoresDB	http://liwzlab.ifr.fidt.top:61010/scmoresdb		General	single-cell	Human	scMoresDB: A comprehensive database of single-cell multi-omics data for human respiratory diseases	https://www.sciencedirect.com/science/article/pii/S2589004224007892
soybean multi-omic atlas database	https://soybean-atlas.com/		General	single-cell	Soybean	A comprehensive resource offering high-resolution insights into the soybean genome using cutting-edge single-cell and spatial omics technologies.	https://www.sciencedirect.com/science/article/abs/pii/S009286742401273X
STOmics DB	https://db.cngb.org/stomics/		General	Raw	17 species	Spatial Transcript Omics DataBase (STOmics DB) is a comprehensive repository of literature and Datasets related to spatial transcriptomics topics, and provides convenient tools for Data analysis, search and visualization.
Cistrome Data Browser	https://db3.cistrome.org/browser/	Epigenomics	General	Processed	Human, Mouse	Search for scATAC-seq datasets; mostly bulk ATAC	Cistrome Data Browser: integrated search, analysis and visualization of chromatin data | Nucleic Acids Research | Oxford Academic
